# Supplementary material for: Serotonin limits generation of chromaffin cells during adrenal organ development
Source: Nat Commun. 2022 May 25;13:2901. doi: 10.1038/s41467-022-30438-w (PMC9133002; doi:10.1038/s41467-022-30438-w)
Supplement: Supplementary file 4 — Source Data [file 41467_2022_30438_MOESM4_ESM.xlsx]

## Sheet: Figure 1
Fig 1c
number of cells in adrenal medulla at E12.5
	TH+	5HT+	Htr3a-EGFP+	SOX10+
embryo 1	55.71	16	82.29	32.14
embryo 2	41.5	18	75.75	25.75
embryo 3	48	16.33	74.67	31
Fig.1d venn diagrams arenal medulla E12.5
left	Htr3a-EGFP + all	TH+ all	SOX10+ all	Htr3a-EGFP+TH+	Htr3a-EGFP+SOX10+	TH+SOX10+	Htr3a-EGFP+SOX10+TH+
average of 3 repl	86.31	48.33	29.63	34.58	6.44	1.67	1
right	Htr3a-EGFP + all	TH+ all	5HT+ all	Htr3a-EGFP+TH+	Htr3a-EGFP+5HT+	TH+5HT+	Htr3a-EGFP+5HT+TH+
average of 3 repl	86.31	48.33	16.78	34.58	15.94	15.36	14.42
Fig 1e
proportions of cells from TH+ cells in adrenal medulla at E12.5						proportions of cells from Htr3a-EGFP+ cells in adrenal medulla at E12.5
	TH only	TH+Htr3a-EGFP+5HT-	TH+5HT+Htr3a-EGFP-	TH+5HT+Htr3a-EGFP+			Htr3a-EGFP+ only	Htr3a-EGFP+TH+5HT-	Htr3a-EGFP+5HT+TH-	TH+5HT+Htr3a-EGFP+
embryo 1	22.2222	53.4979	0.823045	23.4568		embryo 1	56.9507	29.148	1.12108	12.7803
embryo 2	30.597	30.597	5.22388	33.5821		embryo 2	61.6379	17.6724	1.2931	19.3966
embryo 3	30.7692	33.9744	1.28205	33.9744		embryo 3	70.8955	13.1841	2.73632	13.1841
Fig.1h
number of cells in adrenal medulla at E13.5
	TH+	5HT+	Htr3a-EGFP+	SOX10+
embryo 1	128	67.2	108.4	71
embryo 2	194.33	109	193.67	89.67
embryo 3	175.33	96.33	136.33	83.67
Fig.1i venn diagrams adrenal medulla E13.5
left	Htr3a-EGFP + all	TH+ all	SOX10+ all	Htr3a-EGFP+TH+	Htr3a-EGFP+SOX10+	TH+SOX10+	Htr3a-EGFP+SOX10+TH+
average of 3 repl	139.06	167.87	81.44	105.13	13.98	7.93	4.16
right	Htr3a-EGFP + all	TH+ all	5HT+ all	Htr3a-EGFP+TH+	Htr3a-EGFP+5HT+	TH+5HT+	Htr3a-EGFP+5HT+TH+
average of 3 repl	139.06	167.87	89.73	105.13	65.47	84.98	65.4
Fig.1j
proportions of cells from TH+ cells in adrenal medulla at E13.5						proportions of cells from Htr3a-EGFP+ cells in adrenal medulla at E13.5
	TH only	TH+Htr3a-EGFP+5HT-	TH+5HT+Htr3a-EGFP-	TH+5HT+Htr3a-EGFP+			Htr3a-EGFP+ only	Htr3a-EGFP+TH+5HT-	Htr3a-EGFP+5HT+TH-	TH+5HT+Htr3a-EGFP+
embryo 1	18.287	21.2963	18.287	42.1296		embryo 1	30.0248	22.8288	1.98511	45.1613
embryo 2	19.5251	21.8997	6.59631	51.9789		embryo 2	28.0488	20.2439	3.65854	48.0488
embryo 3	25.239	21.2237	15.87	37.6673		embryo 3	21.7284	27.4074	2.22222	48.642
Fig.1m
number of cells in adrenal medulla at E14.5
	TH+	5ht+	EGFP+	SOX10+
embryo 1	214.67	173	127.67	72.33
embryo 2	241.75	195.25	176.75	81.5
embryo 3	265	240.67	146.33	97.67
Fig.1i venn diagrams adrenal medulla E14.5
left	Htr3a-EGFP + all	TH+ all	SOX10+ all	Htr3a-EGFP+TH+	Htr3a-EGFP+SOX10+	TH+SOX10+	Htr3a-EGFP+SOX10+TH+
average of 3 repl	153.18	244.39	83.83	74.64	11.17	8.11	3.11
right	Htr3a-EGFP + all	TH+ all	5HT+ all	Htr3a-EGFP+TH+	Htr3a-EGFP+5HT+	TH+5HT+	Htr3a-EGFP+5HT+TH+
average of 3 repl	153.18	244.39	202.97	74.64	62.72	196.94	55.81
Fig.1o
proportions of cells from TH+ cells in adrenal medulla at E14.5						proportions of cells from Htr3a-EGFP+ cells in adrenal medulla at E14.5
	TH only	TH+Htr3a-EGFP+5HT-	TH+5HT+Htr3a-EGFP-	TH+5HT+Htr3a-EGFP+			Htr3a-EGFP+ only	Htr3a-EGFP+TH+5HT-	Htr3a-EGFP+5HT+TH-	TH+5HT+Htr3a-EGFP+
embryo 1	19.9013	6.57895	56.5789	16.9408		embryo 1	52.9412	11.7647	5	30.2941
embryo 2	14.827	14.6623	39.374	31.1367		embryo 2	39.6728	18.2004	3.47648	38.6503
embryo 3	8.93204	4.66019	59.2233	27.1845		embryo 3	43.8438	7.20721	6.90691	42.042

## Sheet: Figure 2
Fig.2b
E14.5 adrenal glands	control	5HTP		placenta	control	5HTP
Repl1	0.011844	0.017561		Repl1	0.576807	1.02866
Repl2	0.007137	0.01804		Repl2	0.997419	1.25825
Repl3	0.005799	0.022072		Repl3	0.822782	1.20456
Repl4	0.00971	0.023788		Repl4	0.612231	1.48718
Repl5	0.00769	0.016854		Repl5	0.578421	1.21752
Repl6	0.00658	0.021872		Repl6	0.470825	1.0474
Repl7	0.008871	0.02299		Repl7	0.579693	1.003
Repl8	0.006841	0.021985		Repl8	0.521771	0.927176
Repl9	0.011891	0.024799		Repl9	0.492162	1.41801
				Repl10	0.586119	1.31251
Fig.2c
Tissue	control						5HTP
	Repl1	Repl2	Repl3	Repl4	Repl5	Repl6	Repl1	Repl2	Repl3	Repl4	Repl5	Repl6
adrenal gland	0.030081	0.008876	0.021367	0.018741	0.019412	0.014158	0.032287	0.038075	0.120223	0.059142	0.068402	0.081425
kidney	0.002705	0.001917	0.00259	0.001853	0.001735	0.001974	0.00132	0.004495	0.002159	0.006413	0.005471	0.004178
Medium	control						5HTP
	Repl1	Repl2	Repl3	Repl4	Repl5	Repl6	Repl1	Repl2	Repl3	Repl4	Repl5	Repl6
adrenal gland	3.73561	5.70523	7.38381	5.14021	8.21191	3.91224	7.99868	13.1655	6.84909	12.8102	16.8776	14.9187
kidney	0.444894	0.817498	0.714982	0.512371	0.481438	0.29152	0.591864	1.30737	0.583232	0.924132	1.08532	0.76174
Fig.2f
3D volume	control	5HTP
Repl1	8.78735	4.75174
Repl2	8.92619	7.23888
Repl3	9.94776	5.49081
Repl4	8.16043	5.02283
Fig.2g
2D seection area	control					5HTP
	Repl1	Repl2	Repl3	Repl4		Repl1	Repl2	Repl3	Repl4	Repl5
AG area	8.63216	11.9276	8.77521	12.08		7.98702	9.0375	8.43451	11.5	11.4
medulla area	3.69812	4.55738	3.94279	4.05		2.78462	3.05849	3.17601	3.12	3.72
cortex area	4.93404	7.37023	4.83243	8.03		5.2024	5.97901	5.2585	8.4	7.7
Fig.2h
5HTP treatment medullae reduction
rat male	Control	E11.5-E15.5	E15.5-E18.5		rat female	Control	E11.5-E15.5	E15.5-E18.5		mice male	control	E10.5-E14.5	E14.5-E15.5		mice female	control	E10.5-E14.5	E14.5-E15.5
Repl1	20.9	16.3	18.9		Repl1	20.8	18.2	17.9		Repl1	32.4302	22.625	30.2279		Repl1	28.8	27	28.5636
Repl2	22.1	16.7	19		Repl2	22.9	17.6	20.2		Repl2	32.6726	25.112	26.8427		Repl2	33.4051	28	26.5387
Repl3	19.7	17.8	19.4		Repl3	23.4	17.8	18		Repl3	36.0149	22.4873	31.4704		Repl3	30.4475	26.205	29.7247
Repl4	20.3	13.5	20.4		Repl4	22.8	17.9	18.9		Repl4	32.7277	25.1913	31.2785		Repl4	29.1991	25.7052	27.7399
Repl5	20.7	15	20.4		Repl5	22.8	18.3	19.3		Repl5	33.5006	21.0736	30.8127		Repl5	30.4064	25.9044	26.702
Repl6	22.7	13.5	19.8		Repl6	22.3	15.8	19.5		Repl6	35.4306	24.21	32.7279		Repl6	27.8948	27.1895	25.9669
Repl7	21	13.7	19		Repl7	23.2	17.6	20.2		Repl7	31.1014	22.3179	29.9843		Repl7	30.9276	25.0661	27.917
Repl8	20.3	17.5	18.4		Repl8	23.3	18.8	18.2		Repl8	35.5451	23.3765	30.3507		Repl8	27.7314	23.9104	29.639
Repl9	21	15.7	20.6		Repl9	21	17.6	21.9		Repl9	34.7601	22.6505	29.8687		Repl9	28.8925	25.8445	27.8879
Repl10	19	16.2	19.7		Repl10	23.2	18.3	19.3		Repl10	35.7814	23.6485	28.4341		Repl10	28.2413	26.4137	29.6481
Repl11	23.1	16	20.8		Repl11	22.8	16.7	21.2		Repl11	34.466	20.8949	30.3462		Repl11	31.8239	26.702	29.7967
Repl12	20.8	15.9	20.8		Repl12	23.3	19.2	17.5		Repl12	34.5471	23.7716	29.7469		Repl12	31.6295	25.9669	28.7477
Repl13	22.1	13.5	20.1		Repl13	23.4	19.4	21.3		Repl13	32.8338	28.3576	31.8645		Repl13	33.6779	25.312	30.2156
Repl14	20.2	15.7	19.2		Repl14	21.6	16.7	18.3		Repl14	32.6038	23.5203	29.7895		Repl14	28.7993	22.4573	25.8445
Repl15	19.5	15.1	18.8		Repl15	21.4	18	18.3		Repl15	33.4329	25.4402	28.8533		Repl15	31.5761	24.3333	26.4137
Repl16	21.8	16.2	19.2		Repl16	21.3	17.2	20.4		Repl16	29.5126	23.5055	30.2989		Repl16	32.6005	25.7068	31.2844
Repl17	22.5	14	18.4		Repl17	19.6		19.4		Repl17	31.4208	24.83	31.0151		Repl17	26.1657	24.2344	25.8117
Repl18	21.9	14.5	18.1		Repl18	20.5		22.3		Repl18	29.5303	22.43	29.686		Repl18	27.5994	23.3514	29.6574
Repl19	21.5	17.2	18.4		Repl19	21.1		22		Repl19	36.2473	23.1135	28.1646		Repl19	30.4129
Repl20	22.6		18.1		Repl20	23.5		22.3		Repl20	35.3013	24.4126	28.5343		Repl20	32.2099
Repl21	21.7				Repl21	19.9				Repl21	34.5231	24.1079	31.0654		Repl21	29.7663
Repl22	17.6				Repl22	22.2				Repl22	33.7232	22.7219	27.2886		Repl22	30.6459
Repl23	19				Repl23	20.9				Repl23	31.2577	26.7309	30.4815		Repl23	30.9603
Repl24	20.4				Repl24	21.4				Repl24	32.23	24.1438	26.6335		Repl24	30.1261
					Repl25	19.8				Repl25	34.5833		27.6068		Repl25	31.8433
					Repl26	22.4				Repl26	33.4993		29.9772		Repl26	26.1138
					Repl27	22.8				Repl27	32.2086		25.8176		Repl27	30.211
					Repl28	21.7				Repl28	29.4625				Repl28	31.7899
					Repl29	22.9				Repl29	34.4731				Repl29	28.9415
					Repl30	19.2				Repl30	34.9894				Repl30	30.2185
					Repl31	18.7				Repl31	29.0848				Repl31	30.0513
					Repl32	18.5				Repl32	28.9661				Repl32	29.2385
					Repl33	18.6				Repl33	37.4692				Repl33	27.9824
					Repl34	19.8				Repl34	37.2037				Repl34	28.277
										Repl35	33.5656				Repl35	30.203
										Repl36	33.542
										Repl37	33.3157
										Repl38	33.5712
										Repl39	35.2473
										Repl40	29.6797

## Sheet: Figure 3
Fig.3c
number of cells in specific populations
Adrenal gland	Control			5HTP				Organ of Zuckerkandl	Control			5-HTP
	Repl1	Repl2	Repl3	Repl1	Repl2	Repl3			Repl1	Repl2	Repl3	Repl1	Repl2	Repl3
Sox10+	57	54.17	69.17	66	50	52.67		Sox10+	172	149	180	184	144	129
Htr3a-EGFP+	60.8	63.75	80.6	82.17	49.5	68.17		Htr3a-EGFP+	39	46	59	91	96	98
TH+Htr3a-EGFP+	88.2	90.25	114.8	61	52.83	64.83		TH+Htr3a-EGFP+	428	361	494	382	401	350
TH+	79.8	80.25	106	70.33	37	55.5		TH+	37	21	32	15	6	16
Fig.3d
Pharmacological treatment								Internal control
Adrenal gland	DMSO control	5HTP	5HTP+Granisetron	SR57227				Sympathetic chain gangia	DMSO control	5HTP	5HTP+Granisetron	SR57227
Repl1	233	125.67	202	97.6				Repl1	51	33.25	48.5	38.6
Repl2	152.17	120.75	164	160.67				Repl2	44.67	49	54.2	56
Repl3	169	130.63	190.83	155.5				Repl3	37.67	45.33	42.17	48
Repl4	234.67	142.6	162.17	95.17				Repl4	49.5	40	46.83	46.4
Repl5	182	64.86	164.75	179				Repl5	37.5	47.67	28.67	53
Repl6	241	209.17		152.14				Repl6	77.5	59.5		80

## Sheet: Figure 4
Fig.4b
cell number	SOX10+ SCPs					Htr3a-EGFP+TH- Bridge cells					Htr3a-EGFP+TH+ Early chromaffin cells					Htr3a-EGFP-TH+ Chromaffin cells
	Repl1	Repl2	Repl3	Repl4	Repl5	Repl1	Repl2	Repl3	Repl4	Repl5	Repl1	Repl2	Repl3	Repl4	Repl5	Repl1	Repl2	Repl3	Repl4	Repl5
control	32	65.6	43.1667			83	75.71	90.71	86.8		29	34.4286	35.5714	43.2		5.5	10.4286	22.1429	21.4
5HTP	42	40	41.3	28.4		54.625	70.8889	47.2857	40.3333	55	23	24.6667	20.5714	16	17.6667	12.125	10.2222	4	0.333333	6.83333
proliferting cells number	SOX10+ SCPs					Htr3a-EGFP+TH- Bridge cells					Htr3a-EGFP+TH+ Early chromaffin cells					Htr3a-EGFP-TH+ Chromaffin cells
	Repl1	Repl2	Repl3	Repl4	Repl5	Repl1	Repl2	Repl3	Repl4	Repl5	Repl1	Repl2	Repl3	Repl4	Repl5	Repl1	Repl2	Repl3	Repl4	Repl5
control	16.5	32	20			20.75	15	22.43	20.4		1.83	4.71	3.71	5.6		0	0.29	2	2.4
5HTP	14.17	18	15.2	14.2		23.75	21.33	12.86	11.33	17.17	5.63	4.56	4.14	6	1.83	3.75	3	1.43	0.33	2
Fig.4c
SOX10+ SCPs %	EdU+ only				CldU+ only				EdU+CldU+
	Repl1	Repl2	Repl3	Repl4	Repl1	Repl2	Repl3	Repl4	Repl1	Repl2	Repl3	Repl4
control	39.8496	40.8909	48.6508		51.3158	49.0043	38.5318		8.83459	10.1048	12.8175
5HTP	47.3825	58.4821	42.1494	53.2186	40.5947	33.8839	34.1674	33.9384	12.0228	7.63393	23.6832	12.843
Htr3a-EGFP+TH- Bridge cells %	EdU+ only					CldU+ only					EdU+CldU+
	Repl1	Repl2	Repl3	Repl4	Repl5	Repl1	Repl2	Repl3	Repl4	Repl5	Repl1	Repl2	Repl3	Repl4	Repl5
control	42.17	54.29	42.04	46.08		43.37	28.57	39.49	39.22		14.46	17.14	18.47	14.71
5HTP	20.5263	36.4583	32.2222	26.4706	41.7476	49.4737	40.1042	33.3333	52.9412	36.8932	30	23.4375	34.4444	20.5882	21.3592
Htr3a-EGFP+TH+ Early chromaffin cells %	EdU+ only					CldU+ only					EdU+CldU+
	Repl1	Repl2	Repl3	Repl4	Repl5	Repl1	Repl2	Repl3	Repl4	Repl5	Repl1	Repl2	Repl3	Repl4	Repl5
control	0	12.12	26.92	25		36.36	63.64	57.69	57.14		63.64	24.24	15.38	17.86
5-HTP	26.67	19.51	17.24	22.22	0	37.78	34.15	41.38	72.22	36.3636	35.56	46.34	41.38	5.56	63.6364
Fig.4e
Number of CASP3+ cells
AM	control	5-HTP		ZO	control	5-HTP
Repl1	0	0.33		Repl1	0	0
Repl2	0.25	1.33		Repl2	0	0
Repl3	0.375	0.2		Repl3	0.25	1
Repl4	0.75	0		Repl4	0.33	0
Repl5	0.2	0.8		Repl5	0	0

## Sheet: Fig 6a
Figure 6a	Relative HTR3A mRNA expression
	Reference control: HSP90AB1
	Mean ΔCт of three SH-SY5Y biological replicates:					8.20933
	log2 FC values: -(ΔCт Mean - mean ΔCт of three SH-SY5Y biological replicates)
					Technical replicates
Sample Name	Target Name	Cт Mean	Cт SD	ΔCт Mean	1st	2nd	3rd	log2 FC
1st biological replicate										HTR3A log2 FC values (shifted data, k=+4) plotted in Figure 6a
SH-SY5Y	HTR3A	23.7277	0.585764	7.64797	24.3452	23.6581	23.1799	0.561366			SH-SY5Y	CHLA-15	CHLA-20	NBL-28	NBL-38	NBL-40	NTERA-2
SH-SY5Y	HSP90AB1	16.0798	0.0594924		16.0235	16.0738	16.142			1st	4.56137	3.37778	3.93201	-8.51274	-6.29064	-6.87905	9.50717
CHLA-15	HTR3A	24.7171	0.42414	8.83155	25.0824	24.817	24.2519	-0.622218		2nd	2.89246	1.8193	1.5343	-12.3626	-6.78084	-9.52085	8.25713
CHLA-15	HSP90AB1	15.8856	0.025056		15.857	15.8957	15.9039			3rd	4.54617	1.89904	1.65396	-1.69813	-1.69813	-1.9844	8.87701
CHLA-20	HTR3A	25.2313	0.427562	8.27732	25.493	25.4629	24.7379	-0.0679888		MEAN	4	2.36538	2.37342	-7.52447	-4.9232	-6.1281	8.88044
CHLA-20	HSP90AB1	16.9539	0.123046		16.8165	16.9916	17.0537
NBL-28	HTR3A	39.01		20.7221	39.01	Undetermined	Undetermined	-12.5127
NBL-28	HSP90AB1	18.288	0.0839038		18.2363	18.2428	18.3848
NBL-38	HTR3A	35.3925	2.49575	18.5	33.6277	Undetermined	37.1573	-10.2906
NBL-38	HSP90AB1	16.8925	0.123209		16.7564	16.9247	16.9964
NBL-40	HTR3A	34.5707	4.53177	19.0884	Undetermined	37.7752	31.3663	-10.8791
NBL-40	HSP90AB1	15.4823	0.656044		14.7434	15.9961	15.7075
NTERA-2	HTR3A	18.0277	0.323486	2.70216	18.3949	17.9032	17.7849	5.50717
NTERA-2	HSP90AB1	15.3255	0.0267707		15.3191	15.3025	15.3549
2nd biological replicate
SH-SY5Y	HTR3A	24.8871	0.141666	9.31687	24.7237	24.9762	24.9613	-1.10754
SH-SY5Y	HSP90AB1	15.5702	0.173299		15.4376	15.7663	15.5068
CHLA-15	HTR3A	25.8481	0.134754	10.39	25.704	25.8693	25.971	-2.1807
CHLA-15	HSP90AB1	15.458	0.052276		15.4701	15.4008	15.5032
CHLA-20	HTR3A	25.7089	0.202518	10.675	25.9223	25.6852	25.5193	-2.4657
CHLA-20	HSP90AB1	15.0339	0.0927		14.935	15.048	15.1187
NBL-28	HTR3A	42.2409	3.72716	24.5719	39.6054	Undetermined	44.8764	-16.3626
NBL-28	HSP90AB1	17.669	0.081196		17.6088	17.6368	17.7613
NBL-38	HTR3A	35.4516		18.9902	Undetermined	35.4516	Undetermined	-10.7808
NBL-38	HSP90AB1	16.4614	0.0634304		16.425	16.5347	16.4246
NBL-40	HTR3A	39.2544		21.7302	Undetermined	Undetermined	39.2544	-13.5209
NBL-40	HSP90AB1	17.5242	0.1377		17.4205	17.4718	17.6805
NTERA-2	HTR3A	18.8828	0.0874429	3.95221	18.849	18.9821	18.8173	4.25713
NTERA-2	HSP90AB1	14.9306	0.229732		14.7122	15.1702	14.9094
3rd biological replicate
SH-SY5Y	HTR3A	24.3588	0.067426	7.66316	24.4346	24.3365	24.3054	0.546172
SH-SY5Y	HSP90AB1	16.6957	0.0818653		16.6256	16.6758	16.7857
CHLA-15	HTR3A	27.1054	0.477758	10.3103	27.4296	27.33	26.5568	-2.10096
CHLA-15	HSP90AB1	16.7951	0.0643591		16.8165	16.7228	16.8461
CHLA-20	HTR3A	27.6862	0.306793	10.5554	27.637	28.0146	27.4069	-2.34604
CHLA-20	HSP90AB1	17.1308	0.0941644		17.0561	17.0997	17.2366
NBL-28	HTR3A	32.3808		13.8981	Undetermined	32.3808	Undetermined	-5.6888
NBL-28	HSP90AB1	18.4827	0.0529077		18.4226	18.5034	18.5221
NBL-38	HTR3A	31.774	0.372377	13.9075	32.1952	31.6382	31.4886	-5.69813
NBL-38	HSP90AB1	17.8666	0.0960755		17.7568	17.9077	17.9352
NBL-40	HTR3A	33.334	2.92092	14.1937	31.2686	35.3994	Undetermined	-5.9844
NBL-40	HSP90AB1	19.1403	0.0724423		19.0867	19.2227	19.1115
NTERA-2	HTR3A	19.7234	0.337802	3.33232	19.3363	19.9586	19.8752	4.87701
NTERA-2	HSP90AB1	16.391	0.183251		16.2441	16.3326	16.5964

## Sheet: Fig 6b
Figure 6b	Western blotting analysis
	Each protein of interest (& each replicate) is presented along with the appropriate loading control probed on the same membrane (cutted between 37 and 50 kDa markers)
HTR3A - 1st biological replicate									HTR3A - 2nd biological replicate									HTR3A - 3rd biological replicate									HTR3A - 4th biological replicate - not included in densitometric analysis
N-MYC - 1st biological replicate									N-MYC - 2nd biological replicate									N-MYC - 3rd biological replicate
																		N-MYC expression in SH-SY5Y, CHLA-15, and CHLA-20 cells markedly weaker when compared with MYCN-amplified neuroblastoma cells, SK-N-BE(2) & LAN1; cell lysates not related to this study are indicated with asterisk.
c-MYC - 1st biological replicate									c-MYC - 2nd biological replicate									c-MYC - 3rd biological replicate									c-MYC - 4th biological replicate
SOX2 - 1st biological replicate									SOX2 - 2nd biological replicate									SOX2 - 3rd biological replicate

## Sheet: Fig 6c
Figure 6c	Densitometric analysis of HTR3A protein expression
	Protein band densities (Source Data - Figure 6b; HTR3A specific band position indicated by red arrow) were quantified using ImageJ 2.3.0/1.53f51 (Fiji) software (NIH, Bethesda, MD, USA).
	HTR3A densities normalized to GAPDH (loading control) and to a sum of all HTR3A/GADPH values in a replicate (SUM density; to normalize biological replicates as per Degasperi et al., PLoS One 2014)
	Normalized HTR3A/GAPDH values plotted relative to SH-SY5Y
1st biological replicate						HTR3A/GADPH values plotted in Figure 6c relative to mean of SH-SY5Y:							0.314509
	HTR3A	GAPDH	HTR3A/GAPDH	HTR3A/GAPDH to SUM density			SH-SY5Y	CHLA-15	CHLA-20	NBL-28	NBL-38	NBL-40	NTERA-2
SH-SY5Y	3939.72	3363.91	1.17117	0.317115		1st	1.00829	0.586354	0.568207	0	0.0134217	0.0156316	0.987659
CHLA-15	3435.43	5044.1	0.681078	0.184414		2nd	1.17191	0.675146	0.70599	0.0466331	0.0324138	0.0603801	0.487086
CHLA-20	3353.13	5080.52	0.659998	0.178706		3rd	0.819803	0.453479	0.503833	0.238953	0.325231	0.271346	0.566914
NBL-28	0	7094.47	0	0		MEAN	1	0.571659	0.592677	0.0951953	0.123689	0.115786	0.680553
NBL-38	81.192	5207.98	0.0155899	0.00422124
NBL-40	109.021	6004.4	0.0181569	0.00491629
NTERA-2	6124.47	5338.57	1.14721	0.310628
HTR3A/GAPDH SUM density:			3.69321
2nd biological replicate
	HTR3A	GAPDH	HTR3A/GAPDH	HTR3A/GAPDH to SUM density
SH-SY5Y	23756.4	8948.92	2.65467	0.368576
CHLA-15	16199.2	10592.1	1.52937	0.212339
CHLA-20	24584.4	15372.5	1.59924	0.22204
NBL-28	1837.96	17399.1	0.105635	0.0146665
NBL-40	2250.15	16451.4	0.136776	0.0189901
NBL-38 (20.p)	1332.65	18149.7	0.0734253	0.0101944
NBL-38 (22.p)	589.263	22207.7
NTERA-2	30278.7	27442	1.10337	0.153193
HTR3A/GAPDH SUM density:			7.20249
3rd biological replicate
	HTR3A	GAPDH	HTR3A/GAPDH	HTR3A/GAPDH to SUM density
SH-SY5Y	16414.8	12010.8	1.36667	0.257835
CHLA-15	14711.8	19460.5	0.755982	0.142623
CHLA-20	16232.2	19325.7	0.839928	0.15846
NBL-28	7583.39	19036.9	0.398352	0.0751528
NBL-40	8834.09	19529.1	0.452355	0.0853409
NBL-38 (21.p)	8368.15	14181.7
NBL-38 (22.p)	8648.51	15951.2	0.542184	0.102288
NTERA-2	16551.8	17513.5	0.945088	0.1783
HTR3A/GAPDH SUM density:			5.30056

## Sheet: Fig 6e
Figure 6e	MTT assay - SR57227
	Data show mean absorbance values relative to untreated control for each of 4 biological replicates (mean absorbance determined from 5 technical replicates per each concentration)
SR57227 [μM]	SH-SY5Y				NBL-28
0	1	1	1	1	1	1	1	1
0.01	0.781116	0.998514	0.880819	0.916667	1.03704	1.01181	0.802797	0.864341
0.1	0.919886	0.962853	0.851024	1.02143	1.01481	0.972441	0.853147	0.810078
1	0.824034	0.956909	0.791434	1.02857	0.859259	0.952756	0.881119	1.07752
10	0.67525	0.762259	0.837989	0.902381	0.762963	1.21654	0.962238	0.895349
50	0.592275	0.543834	0.716946	0.961905	1.25926	0.830709	0.878322	0.926357
100	0.569385	0.484398	0.242086	0.811905	1.27407	1.19291	1.05455	1.25194
200	0.366237	0.248143	0.182495	0.535714	1	0.925197	0.998601	1.00775
250	0.246066	0.148588	0.119181	0.340476	0.711111	0.771654	0.979021	1
300	0.0901288	0.10104	0.0540037	0.254762	0.525926	0.531496	0.897902	1.0155
350	0.0214592	0.0312036	0.0540037	0.140476	0.192593	0.429134	0.732867	0.693798
400	0.0679542	0.0241456	0.0814711	0.193452	0.318519	0.240157	0.472727	0.542636
	Nonlinear regression curves plotted in GraphPad Prism 8.1.1

## Sheet: Fig 6f
Figure 6f	MTT assay - VUF10166
	Data show mean absorbance values relative to untreated control for each of 4-9 biological replicates (mean absorbance determined from 5 technical replicates per each concentration)
	Performed in presence of 1 μM 5HT (Merck, cat. #14927) to evaluate the effects of HTR3A inhibition under active 5HT signaling
VUF10166 [nM]	SH-SY5Y									NBL-28
0	1	1	1	1	1	1	1	1	1	1	1	1	1
1		1.01014	1.04743	0.874743	0.714943	0.8472	0.924444	0.847222	1.07586		0.880769	0.909091	0.96368
3.3		1.09533	1.0415	0.960986	0.712644	0.6927	0.968889	0.692708	0.965517		0.992308	0.954545	1.02421
10	1.097	0.89858	0.940053	0.99384	0.756322	0.7882	0.96	0.788194	0.882759	1.222	0.706731	0.947727	0.927361
33		1.20892	1.02899	0.673511	0.708046	0.6858	1.02667	0.685764	0.982759		1.03462	0.988636	1.06295
100	1.26	0.912779	0.974308	0.815195		0.8802	0.986667	0.880208	0.796552	1.226	0.892308	0.959091	0.995157
333	1.152	0.98783	1.09025	0.720739	0.866667					1.285	0.953846	0.981818	1.01695
1000	1.196	0.745436	1.2108	1.00359	0.878161					1.348	0.703846	0.970455	1.02421
	Nonlinear regression curves plotted in GraphPad Prism 8.1.1

## Sheet: Fig 6g
Figure 6f	MTT assay - Granisetron HCl
	Data show mean absorbance values relative to untreated control for each of 3-7 biological replicates (mean absorbance determined from 5 technical replicates per each concentration)
	Performed in presence of 1 μM 5HT (Merck, cat. #14927) to evaluate the effects of HTR3A inhibition under active 5HT signaling
Granisetron HCl [μM]	SH-SY5Y							NBL-28
0	1	1	1	1	1	1	1	1	1	1
1	0.995413	0.787194	1.28013	0.884	0.982733	1.13937	0.907313	0.858	1.16388	0.973558
10	1.12385	0.92467	1.04886	0.939	1.00751	1.06104	0.880102	0.909	1.35452	1.09615
33	1.11468	0.806026	1.23778	0.899	0.942943	1.12614	0.952381	0.721	1.28763	1.06971
50				0.773	0.982733	1.10071	0.817177	1.006	1.20067	0.987981
60				0.761	0.887387	0.943032	0.84949	0.915	1.31773	1.08654
75				0.684	0.905405	0.869786	0.822279	0.818	1.43813	1.10577
90				0.687	0.910661	0.975585	0.80017	0.797	1.29766	1.04567
100	1.15596	0.798493	0.869707	0.748	0.902402	0.696846	0.785714	0.903	1.40803	1.08894
125				0.724	0.955706	0.741607	0.835884	0.688	1.301	0.96875
150				0.618	0.867117	0.898271	0.781463	0.955	1.17726	0.908654
200				0.586	0.67042	0.618515	0.845238	1.055	1.32664	0.942308
	Nonlinear regression curves plotted in GraphPad Prism 8.1.1

[truncated: 8 more sheets: Fig 6i, Fig 6j,l, Figure 7, Supplementary figure 4, Supplementary figure 6, Supplementary figure 7, Supplementary figure 8, Supplementary figure 10]
